# Supplementary material for: A robust and transformation-free joint model with matching and regularization for metagenomic trajectory and disease onset
Source: BMC Genomics. 2022 Sep 19;23:661. doi: 10.1186/s12864-022-08890-1 (PMC9484160; doi:10.1186/s12864-022-08890-1)
Supplement: Supplementary file 2 — Additional file 2: Supplementary Table S1. The list of OTUs detected by JMR, JMR-NC, LMM-N, individually, as shown in Figure 7. [file 12864_2022_8890_MOESM2_ESM.xlsx]

## Sheet: JMR
k__Bacteria.p__Actinobacteria.c__Actinobacteria.o__Actinomycetales.f__Actinomycetaceae.g__Actinomyces.s__Actinomyces.sp..oral.taxon.180
k__Bacteria.p__Actinobacteria.c__Actinobacteria.o__Actinomycetales.f__Actinomycetaceae.g__Actinomyces.s__Actinomyces.turicensis
k__Bacteria.p__Actinobacteria.c__Actinobacteria.o__Actinomycetales.f__Actinomycetaceae.g__Actinomyces.s__Actinomyces.urogenitalis
k__Bacteria.p__Actinobacteria.c__Actinobacteria.o__Actinomycetales.f__Actinomycetaceae.g__Mobiluncus.s__Mobiluncus.curtisii
k__Bacteria.p__Actinobacteria.c__Actinobacteria.o__Bifidobacteriales.f__Bifidobacteriaceae.g__Bifidobacterium.s__Bifidobacterium.breve
k__Bacteria.p__Actinobacteria.c__Actinobacteria.o__Bifidobacteriales.f__Bifidobacteriaceae.g__Bifidobacterium.s__Bifidobacterium.dentium
k__Bacteria.p__Actinobacteria.c__Actinobacteria.o__Bifidobacteriales.f__Bifidobacteriaceae.g__Bifidobacterium.s__Bifidobacterium.thermophilum
k__Bacteria.p__Actinobacteria.c__Actinobacteria.o__Bifidobacteriales.f__Bifidobacteriaceae.g__Gardnerella.s__Gardnerella.vaginalis
k__Bacteria.p__Actinobacteria.c__Actinobacteria.o__Corynebacteriales.f__Corynebacteriaceae.g__Corynebacterium.s__Corynebacterium.accolens
k__Bacteria.p__Actinobacteria.c__Actinobacteria.o__Propionibacteriales.f__Propionibacteriaceae.g__Cutibacterium.s__Cutibacterium.avidum
k__Bacteria.p__Actinobacteria.c__Coriobacteriia.o__Coriobacteriales.f__Atopobiaceae.g__Olsenella.s__Olsenella.uli
k__Bacteria.p__Actinobacteria.c__Coriobacteriia.o__Coriobacteriales.f__Coriobacteriaceae.g__Collinsella.s__Collinsella.intestinalis
k__Bacteria.p__Actinobacteria.c__Coriobacteriia.o__Coriobacteriales.f__Coriobacteriaceae.g__Collinsella.s__Collinsella.sp..4_8_47FAA
k__Bacteria.p__Actinobacteria.c__Coriobacteriia.o__Coriobacteriales.f__Coriobacteriaceae.g__Collinsella.s__Collinsella.stercoris
k__Bacteria.p__Actinobacteria.c__Coriobacteriia.o__Coriobacteriales.f__Coriobacteriaceae.g__Collinsella.s__Collinsella.tanakaei
k__Bacteria.p__Actinobacteria.c__Coriobacteriia.o__Eggerthellales.f__Eggerthellaceae.g__Eggerthella.s__Eggerthella.sp..1_3_56FAA
k__Bacteria.p__Actinobacteria.c__Coriobacteriia.o__Eggerthellales.f__Eggerthellaceae.g__Eggerthella.s__Eggerthella.sp..YY7918
k__Bacteria.p__Actinobacteria.c__Coriobacteriia.o__Eggerthellales.f__Eggerthellaceae.g__Gordonibacter.s__Gordonibacter.pamelaeae
k__Bacteria.p__Actinobacteria.c__Coriobacteriia.o__Eggerthellales.f__Eggerthellaceae.g__Slackia.s__Slackia.heliotrinireducens
k__Bacteria.p__Actinobacteria.c__Coriobacteriia.o__Eggerthellales.f__Eggerthellaceae.g__Slackia.s__Slackia.piriformis
k__Bacteria.p__Bacteroidetes.c__Bacteroidia.o__Bacteroidales.f__Bacteroidaceae.g__Bacteroides.s__Bacteroides.cellulosilyticus
k__Bacteria.p__Bacteroidetes.c__Bacteroidia.o__Bacteroidales.f__Bacteroidaceae.g__Bacteroides.s__Bacteroides.coprocola
k__Bacteria.p__Bacteroidetes.c__Bacteroidia.o__Bacteroidales.f__Bacteroidaceae.g__Bacteroides.s__Bacteroides.eggerthii
k__Bacteria.p__Bacteroidetes.c__Bacteroidia.o__Bacteroidales.f__Bacteroidaceae.g__Bacteroides.s__Bacteroides.finegoldii
k__Bacteria.p__Bacteroidetes.c__Bacteroidia.o__Bacteroidales.f__Bacteroidaceae.g__Bacteroides.s__Bacteroides.fragilis
k__Bacteria.p__Bacteroidetes.c__Bacteroidia.o__Bacteroidales.f__Bacteroidaceae.g__Bacteroides.s__Bacteroides.helcogenes
k__Bacteria.p__Bacteroidetes.c__Bacteroidia.o__Bacteroidales.f__Bacteroidaceae.g__Bacteroides.s__Bacteroides.nordii
k__Bacteria.p__Bacteroidetes.c__Bacteroidia.o__Bacteroidales.f__Bacteroidaceae.g__Bacteroides.s__Bacteroides.oleiciplenus
k__Bacteria.p__Bacteroidetes.c__Bacteroidia.o__Bacteroidales.f__Bacteroidaceae.g__Bacteroides.s__Bacteroides.salanitronis
k__Bacteria.p__Bacteroidetes.c__Bacteroidia.o__Bacteroidales.f__Bacteroidaceae.g__Bacteroides.s__Bacteroides.sp..1_1_14
k__Bacteria.p__Bacteroidetes.c__Bacteroidia.o__Bacteroidales.f__Bacteroidaceae.g__Bacteroides.s__Bacteroides.sp..1_1_30
k__Bacteria.p__Bacteroidetes.c__Bacteroidia.o__Bacteroidales.f__Bacteroidaceae.g__Bacteroides.s__Bacteroides.sp..3_1_40A
k__Bacteria.p__Bacteroidetes.c__Bacteroidia.o__Bacteroidales.f__Odoribacteraceae.g__Odoribacter.s__Odoribacter.laneus
k__Bacteria.p__Bacteroidetes.c__Bacteroidia.o__Bacteroidales.f__Porphyromonadaceae.g__Parabacteroides.s__Parabacteroides.distasonis
k__Bacteria.p__Bacteroidetes.c__Bacteroidia.o__Bacteroidales.f__Porphyromonadaceae.g__Parabacteroides.s__Parabacteroides.gordonii
k__Bacteria.p__Bacteroidetes.c__Bacteroidia.o__Bacteroidales.f__Porphyromonadaceae.g__Parabacteroides.s__Parabacteroides.sp..20_3
k__Bacteria.p__Bacteroidetes.c__Bacteroidia.o__Bacteroidales.f__Porphyromonadaceae.g__Parabacteroides.s__Parabacteroides.sp..D13
k__Bacteria.p__Bacteroidetes.c__Bacteroidia.o__Bacteroidales.f__Porphyromonadaceae.g__Porphyromonas.s__Porphyromonas.asaccharolytica
k__Bacteria.p__Bacteroidetes.c__Bacteroidia.o__Bacteroidales.f__Prevotellaceae.g__Paraprevotella.s__Paraprevotella.clara
k__Bacteria.p__Bacteroidetes.c__Bacteroidia.o__Bacteroidales.f__Prevotellaceae.g__Paraprevotella.s__Paraprevotella.xylaniphila
k__Bacteria.p__Bacteroidetes.c__Bacteroidia.o__Bacteroidales.f__Prevotellaceae.g__Prevotella.s__Prevotella.oralis
k__Bacteria.p__Bacteroidetes.c__Bacteroidia.o__Bacteroidales.f__Prevotellaceae.g__Prevotella.s__Prevotella.stercorea
k__Bacteria.p__Bacteroidetes.c__Bacteroidia.o__Bacteroidales.f__Rikenellaceae.g__Alistipes.s__Alistipes.finegoldii
k__Bacteria.p__Bacteroidetes.c__Bacteroidia.o__Bacteroidales.f__Rikenellaceae.g__Alistipes.s__Alistipes.onderdonkii
k__Bacteria.p__Bacteroidetes.c__Bacteroidia.o__Bacteroidales.f__Rikenellaceae.g__Alistipes.s__Alistipes.putredinis
k__Bacteria.p__Bacteroidetes.c__Bacteroidia.o__Bacteroidales.f__Rikenellaceae.g__Rikenella.s__Rikenella.microfusus
k__Bacteria.p__Chlamydiae.c__Chlamydiia.o__Chlamydiales.f__Chlamydiaceae.g__Chlamydia.s__Chlamydia.suis
k__Bacteria.p__Firmicutes.c__Bacilli.o__Bacillales.f__Staphylococcaceae.g__Staphylococcus.s__Staphylococcus.aureus
k__Bacteria.p__Firmicutes.c__Bacilli.o__Bacillales.f__Staphylococcaceae.g__Staphylococcus.s__Staphylococcus.epidermidis
k__Bacteria.p__Firmicutes.c__Bacilli.o__Lactobacillales.f__Enterococcaceae.g__Enterococcus.s__Enterococcus.avium
k__Bacteria.p__Firmicutes.c__Bacilli.o__Lactobacillales.f__Enterococcaceae.g__Enterococcus.s__Enterococcus.italicus
k__Bacteria.p__Firmicutes.c__Bacilli.o__Lactobacillales.f__Enterococcaceae.g__Enterococcus.s__Enterococcus.saccharolyticus
k__Bacteria.p__Firmicutes.c__Bacilli.o__Lactobacillales.f__Lactobacillaceae.g__Lactobacillus.s__Lactobacillus.rhamnosus
k__Bacteria.p__Firmicutes.c__Bacilli.o__Lactobacillales.f__Lactobacillaceae.g__Lactobacillus.s__Lactobacillus.ruminis
k__Bacteria.p__Firmicutes.c__Bacilli.o__Lactobacillales.f__Streptococcaceae.g__Streptococcus.s__Streptococcus.agalactiae
k__Bacteria.p__Firmicutes.c__Bacilli.o__Lactobacillales.f__Streptococcaceae.g__Streptococcus.s__Streptococcus.lutetiensis
k__Bacteria.p__Firmicutes.c__Bacilli.o__Lactobacillales.f__Streptococcaceae.g__Streptococcus.s__Streptococcus.pasteurianus
k__Bacteria.p__Firmicutes.c__Clostridia.o__Clostridiales.f__Clostridiaceae.g__Clostridium.s__Clostridium.sp..7_2_43FAA
k__Bacteria.p__Firmicutes.c__Clostridia.o__Clostridiales.f__Clostridiaceae.g__Hungatella.s__Hungatella.hathewayi
k__Bacteria.p__Firmicutes.c__Clostridia.o__Clostridiales.f__Clostridiales_family.g__Clostridiales_genus.s__butyrate.producing.bacterium.SS3.4
k__Bacteria.p__Firmicutes.c__Clostridia.o__Clostridiales.f__Eubacteriaceae.g__Eubacterium.s__Eubacterium.limosum
k__Bacteria.p__Firmicutes.c__Clostridia.o__Clostridiales.f__Lachnospiraceae.g__Anaerostipes.s__Anaerostipes.caccae
k__Bacteria.p__Firmicutes.c__Clostridia.o__Clostridiales.f__Lachnospiraceae.g__Blautia.s__Blautia.hydrogenotrophica
k__Bacteria.p__Firmicutes.c__Clostridia.o__Clostridiales.f__Lachnospiraceae.g__Catonella.s__Catonella.morbi
k__Bacteria.p__Firmicutes.c__Clostridia.o__Clostridiales.f__Lachnospiraceae.g__Lachnoclostridium.s__Clostridium.asparagiforme
k__Bacteria.p__Firmicutes.c__Clostridia.o__Clostridiales.f__Lachnospiraceae.g__Lachnoclostridium.s__Clostridium.citroniae
k__Bacteria.p__Firmicutes.c__Clostridia.o__Clostridiales.f__Lachnospiraceae.g__Lachnoclostridium.s__Clostridium.clostridioforme
k__Bacteria.p__Firmicutes.c__Clostridia.o__Clostridiales.f__Lachnospiraceae.g__Lachnospiraceae_genus.s__Lachnospiraceae.bacterium.3.1
k__Bacteria.p__Firmicutes.c__Clostridia.o__Clostridiales.f__Lachnospiraceae.g__Lachnospiraceae_genus.s__Lachnospiraceae.bacterium.5_1_63FAA
k__Bacteria.p__Firmicutes.c__Clostridia.o__Clostridiales.f__Oscillospiraceae.g__Oscillibacter.s__Oscillibacter.sp..KLE.1745
k__Bacteria.p__Firmicutes.c__Clostridia.o__Clostridiales.f__Ruminococcaceae.g__Ruminococcus.s__Ruminococcus.champanellensis
k__Bacteria.p__Firmicutes.c__Erysipelotrichia.o__Erysipelotrichales.f__Erysipelotrichaceae.g__Erysipelatoclostridium.s__Erysipelatoclostridium.ramosum
k__Bacteria.p__Firmicutes.c__Erysipelotrichia.o__Erysipelotrichales.f__Erysipelotrichaceae.g__Erysipelotrichaceae_genus.s__Erysipelotrichaceae.bacterium.5_2_54FAA
k__Bacteria.p__Firmicutes.c__Erysipelotrichia.o__Erysipelotrichales.f__Erysipelotrichaceae.g__Solobacterium.s__Solobacterium.moorei
k__Bacteria.p__Firmicutes.c__Firmicutes_class.o__Firmicutes_order.f__Firmicutes_family.g__Firmicutes_genus.s__Firmicutes.bacterium.ASF500
k__Bacteria.p__Firmicutes.c__Negativicutes.o__Acidaminococcales.f__Acidaminococcaceae.g__Acidaminococcus.s__Acidaminococcus.intestini
k__Bacteria.p__Firmicutes.c__Negativicutes.o__Selenomonadales.f__Selenomonadaceae.g__Megamonas.s__Megamonas.rupellensis
k__Bacteria.p__Firmicutes.c__Negativicutes.o__Veillonellales.f__Veillonellaceae.g__Dialister.s__Dialister.succinatiphilus
k__Bacteria.p__Firmicutes.c__Negativicutes.o__Veillonellales.f__Veillonellaceae.g__Megasphaera.s__Megasphaera.micronuciformis
k__Bacteria.p__Firmicutes.c__Negativicutes.o__Veillonellales.f__Veillonellaceae.g__Veillonella.s__Veillonella.ratti
k__Bacteria.p__Firmicutes.c__Tissierellia.o__Tissierellales.f__Peptoniphilaceae.g__Parvimonas.s__Parvimonas.micra
k__Bacteria.p__Proteobacteria.c__Alphaproteobacteria.o__Rhizobiales.f__Bradyrhizobiaceae.g__Bradyrhizobium.s__Bradyrhizobium.sp..DFCI.1
k__Bacteria.p__Proteobacteria.c__Betaproteobacteria.o__Burkholderiales.f__Burkholderiales_family.g__Burkholderiales_genus.s__Burkholderiales.bacterium.1_1_47
k__Bacteria.p__Proteobacteria.c__Betaproteobacteria.o__Burkholderiales.f__Sutterellaceae.g__Parasutterella.s__Parasutterella.excrementihominis
k__Bacteria.p__Proteobacteria.c__Betaproteobacteria.o__Burkholderiales.f__Sutterellaceae.g__Sutterella.s__Sutterella.wadsworthensis
k__Bacteria.p__Proteobacteria.c__Deltaproteobacteria.o__Desulfovibrionales.f__Desulfovibrionaceae.g__Bilophila.s__Bilophila.sp..4_1_30
k__Bacteria.p__Proteobacteria.c__Gammaproteobacteria.o__Enterobacterales.f__Enterobacteriaceae.g__Citrobacter.s__Citrobacter.sp..30_2
k__Bacteria.p__Proteobacteria.c__Gammaproteobacteria.o__Enterobacterales.f__Enterobacteriaceae.g__Citrobacter.s__Citrobacter.sp..MGH.55
k__Bacteria.p__Proteobacteria.c__Gammaproteobacteria.o__Enterobacterales.f__Enterobacteriaceae.g__Enterobacter.s__Enterobacter.cloacae
k__Bacteria.p__Proteobacteria.c__Gammaproteobacteria.o__Enterobacterales.f__Enterobacteriaceae.g__Enterobacter.s__Enterobacter.lignolyticus
k__Bacteria.p__Proteobacteria.c__Gammaproteobacteria.o__Enterobacterales.f__Enterobacteriaceae.g__Escherichia.s__Escherichia.coli
k__Bacteria.p__Proteobacteria.c__Gammaproteobacteria.o__Enterobacterales.f__Enterobacteriaceae.g__Raoultella.s__Raoultella.ornithinolytica
k__Bacteria.p__Proteobacteria.c__Gammaproteobacteria.o__Enterobacterales.f__Morganellaceae.g__Morganella.s__Morganella.morganii
k__Bacteria.p__Proteobacteria.c__Gammaproteobacteria.o__Enterobacterales.f__Morganellaceae.g__Proteus.s__Proteus.mirabilis

## Sheet: JMR-NC
k__Bacteria.p__Actinobacteria.c__Actinobacteria.o__Actinomycetales.f__Actinomycetaceae.g__Actinomyces.s__Actinomyces.graevenitzii
k__Bacteria.p__Actinobacteria.c__Actinobacteria.o__Actinomycetales.f__Actinomycetaceae.g__Actinomyces.s__Actinomyces.odontolyticus
k__Bacteria.p__Actinobacteria.c__Actinobacteria.o__Actinomycetales.f__Actinomycetaceae.g__Actinomyces.s__Actinomyces.sp..oral.taxon.172
k__Bacteria.p__Actinobacteria.c__Actinobacteria.o__Actinomycetales.f__Actinomycetaceae.g__Actinomyces.s__Actinomyces.sp..oral.taxon.180
k__Bacteria.p__Actinobacteria.c__Actinobacteria.o__Actinomycetales.f__Actinomycetaceae.g__Actinomyces.s__Actinomyces.urogenitalis
k__Bacteria.p__Actinobacteria.c__Actinobacteria.o__Bifidobacteriales.f__Bifidobacteriaceae.g__Bifidobacterium.s__Bifidobacterium.breve
k__Bacteria.p__Actinobacteria.c__Actinobacteria.o__Bifidobacteriales.f__Bifidobacteriaceae.g__Bifidobacterium.s__Bifidobacterium.dentium
k__Bacteria.p__Actinobacteria.c__Actinobacteria.o__Bifidobacteriales.f__Bifidobacteriaceae.g__Bifidobacterium.s__Bifidobacterium.longum
k__Bacteria.p__Actinobacteria.c__Actinobacteria.o__Bifidobacteriales.f__Bifidobacteriaceae.g__Bifidobacterium.s__Bifidobacterium.thermophilum
k__Bacteria.p__Actinobacteria.c__Actinobacteria.o__Bifidobacteriales.f__Bifidobacteriaceae.g__Gardnerella.s__Gardnerella.vaginalis
k__Bacteria.p__Actinobacteria.c__Actinobacteria.o__Propionibacteriales.f__Propionibacteriaceae.g__Cutibacterium.s__Cutibacterium.avidum
k__Bacteria.p__Actinobacteria.c__Coriobacteriia.o__Coriobacteriales.f__Atopobiaceae.g__Olsenella.s__Olsenella.uli
k__Bacteria.p__Actinobacteria.c__Coriobacteriia.o__Coriobacteriales.f__Coriobacteriaceae.g__Collinsella.s__Collinsella.intestinalis
k__Bacteria.p__Actinobacteria.c__Coriobacteriia.o__Coriobacteriales.f__Coriobacteriaceae.g__Collinsella.s__Collinsella.sp..4_8_47FAA
k__Bacteria.p__Actinobacteria.c__Coriobacteriia.o__Coriobacteriales.f__Coriobacteriaceae.g__Collinsella.s__Collinsella.stercoris
k__Bacteria.p__Actinobacteria.c__Coriobacteriia.o__Coriobacteriales.f__Coriobacteriaceae.g__Collinsella.s__Collinsella.tanakaei
k__Bacteria.p__Actinobacteria.c__Coriobacteriia.o__Eggerthellales.f__Eggerthellaceae.g__Adlercreutzia.s__Adlercreutzia.equolifaciens
k__Bacteria.p__Actinobacteria.c__Coriobacteriia.o__Eggerthellales.f__Eggerthellaceae.g__Eggerthella.s__Eggerthella.lenta
k__Bacteria.p__Actinobacteria.c__Coriobacteriia.o__Eggerthellales.f__Eggerthellaceae.g__Eggerthella.s__Eggerthella.sp..1_3_56FAA
k__Bacteria.p__Actinobacteria.c__Coriobacteriia.o__Eggerthellales.f__Eggerthellaceae.g__Eggerthella.s__Eggerthella.sp..YY7918
k__Bacteria.p__Actinobacteria.c__Coriobacteriia.o__Eggerthellales.f__Eggerthellaceae.g__Enterorhabdus.s__Enterorhabdus.caecimuris
k__Bacteria.p__Actinobacteria.c__Coriobacteriia.o__Eggerthellales.f__Eggerthellaceae.g__Slackia.s__Slackia.heliotrinireducens
k__Bacteria.p__Actinobacteria.c__Coriobacteriia.o__Eggerthellales.f__Eggerthellaceae.g__Slackia.s__Slackia.piriformis
k__Bacteria.p__Bacteroidetes.c__Bacteroidia.o__Bacteroidales.f__Bacteroidaceae.g__Bacteroides.s__Bacteroides.cellulosilyticus
k__Bacteria.p__Bacteroidetes.c__Bacteroidia.o__Bacteroidales.f__Bacteroidaceae.g__Bacteroides.s__Bacteroides.coprocola
k__Bacteria.p__Bacteroidetes.c__Bacteroidia.o__Bacteroidales.f__Bacteroidaceae.g__Bacteroides.s__Bacteroides.coprophilus
k__Bacteria.p__Bacteroidetes.c__Bacteroidia.o__Bacteroidales.f__Bacteroidaceae.g__Bacteroides.s__Bacteroides.dorei
k__Bacteria.p__Bacteroidetes.c__Bacteroidia.o__Bacteroidales.f__Bacteroidaceae.g__Bacteroides.s__Bacteroides.eggerthii
k__Bacteria.p__Bacteroidetes.c__Bacteroidia.o__Bacteroidales.f__Bacteroidaceae.g__Bacteroides.s__Bacteroides.finegoldii
k__Bacteria.p__Bacteroidetes.c__Bacteroidia.o__Bacteroidales.f__Bacteroidaceae.g__Bacteroides.s__Bacteroides.fluxus
k__Bacteria.p__Bacteroidetes.c__Bacteroidia.o__Bacteroidales.f__Bacteroidaceae.g__Bacteroides.s__Bacteroides.fragilis
k__Bacteria.p__Bacteroidetes.c__Bacteroidia.o__Bacteroidales.f__Bacteroidaceae.g__Bacteroides.s__Bacteroides.gallinarum
k__Bacteria.p__Bacteroidetes.c__Bacteroidia.o__Bacteroidales.f__Bacteroidaceae.g__Bacteroides.s__Bacteroides.helcogenes
k__Bacteria.p__Bacteroidetes.c__Bacteroidia.o__Bacteroidales.f__Bacteroidaceae.g__Bacteroides.s__Bacteroides.massiliensis
k__Bacteria.p__Bacteroidetes.c__Bacteroidia.o__Bacteroidales.f__Bacteroidaceae.g__Bacteroides.s__Bacteroides.nordii
k__Bacteria.p__Bacteroidetes.c__Bacteroidia.o__Bacteroidales.f__Bacteroidaceae.g__Bacteroides.s__Bacteroides.oleiciplenus
k__Bacteria.p__Bacteroidetes.c__Bacteroidia.o__Bacteroidales.f__Bacteroidaceae.g__Bacteroides.s__Bacteroides.ovatus
k__Bacteria.p__Bacteroidetes.c__Bacteroidia.o__Bacteroidales.f__Bacteroidaceae.g__Bacteroides.s__Bacteroides.salanitronis
k__Bacteria.p__Bacteroidetes.c__Bacteroidia.o__Bacteroidales.f__Bacteroidaceae.g__Bacteroides.s__Bacteroides.sp..1_1_14
k__Bacteria.p__Bacteroidetes.c__Bacteroidia.o__Bacteroidales.f__Bacteroidaceae.g__Bacteroides.s__Bacteroides.sp..1_1_30
k__Bacteria.p__Bacteroidetes.c__Bacteroidia.o__Bacteroidales.f__Bacteroidaceae.g__Bacteroides.s__Bacteroides.sp..2_2_4
k__Bacteria.p__Bacteroidetes.c__Bacteroidia.o__Bacteroidales.f__Bacteroidaceae.g__Bacteroides.s__Bacteroides.sp..3_1_19
k__Bacteria.p__Bacteroidetes.c__Bacteroidia.o__Bacteroidales.f__Bacteroidaceae.g__Bacteroides.s__Bacteroides.sp..3_1_23
k__Bacteria.p__Bacteroidetes.c__Bacteroidia.o__Bacteroidales.f__Bacteroidaceae.g__Bacteroides.s__Bacteroides.sp..3_1_40A
k__Bacteria.p__Bacteroidetes.c__Bacteroidia.o__Bacteroidales.f__Bacteroidaceae.g__Bacteroides.s__Bacteroides.sp..4_1_36
k__Bacteria.p__Bacteroidetes.c__Bacteroidia.o__Bacteroidales.f__Bacteroidaceae.g__Bacteroides.s__Bacteroides.sp..4_3_47FAA
k__Bacteria.p__Bacteroidetes.c__Bacteroidia.o__Bacteroidales.f__Bacteroidaceae.g__Bacteroides.s__Bacteroides.sp..9_1_42FAA
k__Bacteria.p__Bacteroidetes.c__Bacteroidia.o__Bacteroidales.f__Bacteroidaceae.g__Bacteroides.s__Bacteroides.sp..D22
k__Bacteria.p__Bacteroidetes.c__Bacteroidia.o__Bacteroidales.f__Bacteroidaceae.g__Bacteroides.s__Bacteroides.stercoris
k__Bacteria.p__Bacteroidetes.c__Bacteroidia.o__Bacteroidales.f__Bacteroidaceae.g__Bacteroides.s__Bacteroides.thetaiotaomicron
k__Bacteria.p__Bacteroidetes.c__Bacteroidia.o__Bacteroidales.f__Bacteroidaceae.g__Bacteroides.s__Bacteroides.uniformis
k__Bacteria.p__Bacteroidetes.c__Bacteroidia.o__Bacteroidales.f__Bacteroidaceae.g__Bacteroides.s__Bacteroides.vulgatus
k__Bacteria.p__Bacteroidetes.c__Bacteroidia.o__Bacteroidales.f__Bacteroidaceae.g__Bacteroides.s__Bacteroides.xylanisolvens
k__Bacteria.p__Bacteroidetes.c__Bacteroidia.o__Bacteroidales.f__Porphyromonadaceae.g__Parabacteroides.s__Parabacteroides.distasonis
k__Bacteria.p__Bacteroidetes.c__Bacteroidia.o__Bacteroidales.f__Porphyromonadaceae.g__Parabacteroides.s__Parabacteroides.goldsteinii
k__Bacteria.p__Bacteroidetes.c__Bacteroidia.o__Bacteroidales.f__Porphyromonadaceae.g__Parabacteroides.s__Parabacteroides.gordonii
k__Bacteria.p__Bacteroidetes.c__Bacteroidia.o__Bacteroidales.f__Porphyromonadaceae.g__Parabacteroides.s__Parabacteroides.merdae
k__Bacteria.p__Bacteroidetes.c__Bacteroidia.o__Bacteroidales.f__Porphyromonadaceae.g__Parabacteroides.s__Parabacteroides.sp..20_3
k__Bacteria.p__Bacteroidetes.c__Bacteroidia.o__Bacteroidales.f__Porphyromonadaceae.g__Parabacteroides.s__Parabacteroides.sp..D13
k__Bacteria.p__Bacteroidetes.c__Bacteroidia.o__Bacteroidales.f__Porphyromonadaceae.g__Tannerella.s__Tannerella.sp..6_1_58FAA_CT1
k__Bacteria.p__Bacteroidetes.c__Bacteroidia.o__Bacteroidales.f__Prevotellaceae.g__Paraprevotella.s__Paraprevotella.clara
k__Bacteria.p__Bacteroidetes.c__Bacteroidia.o__Bacteroidales.f__Prevotellaceae.g__Paraprevotella.s__Paraprevotella.xylaniphila
k__Bacteria.p__Bacteroidetes.c__Bacteroidia.o__Bacteroidales.f__Prevotellaceae.g__Prevotella.s__Prevotella.stercorea
k__Bacteria.p__Bacteroidetes.c__Bacteroidia.o__Bacteroidales.f__Rikenellaceae.g__Alistipes.s__Alistipes.finegoldii
k__Bacteria.p__Bacteroidetes.c__Bacteroidia.o__Bacteroidales.f__Rikenellaceae.g__Alistipes.s__Alistipes.putredinis
k__Bacteria.p__Bacteroidetes.c__Bacteroidia.o__Bacteroidales.f__Rikenellaceae.g__Alistipes.s__Alistipes.shahii
k__Bacteria.p__Chlamydiae.c__Chlamydiia.o__Chlamydiales.f__Chlamydiaceae.g__Chlamydia.s__Chlamydia.suis
k__Bacteria.p__Firmicutes.c__Bacilli.o__Bacillales.f__Bacillales_family.g__Gemella.s__Gemella.haemolysans
k__Bacteria.p__Firmicutes.c__Bacilli.o__Bacillales.f__Staphylococcaceae.g__Staphylococcus.s__Staphylococcus.aureus
k__Bacteria.p__Firmicutes.c__Bacilli.o__Bacillales.f__Staphylococcaceae.g__Staphylococcus.s__Staphylococcus.epidermidis
k__Bacteria.p__Firmicutes.c__Bacilli.o__Bacillales.f__Staphylococcaceae.g__Staphylococcus.s__Staphylococcus.lugdunensis
k__Bacteria.p__Firmicutes.c__Bacilli.o__Lactobacillales.f__Enterococcaceae.g__Enterococcus.s__Enterococcus.avium
k__Bacteria.p__Firmicutes.c__Bacilli.o__Lactobacillales.f__Enterococcaceae.g__Enterococcus.s__Enterococcus.italicus
k__Bacteria.p__Firmicutes.c__Bacilli.o__Lactobacillales.f__Enterococcaceae.g__Enterococcus.s__Enterococcus.malodoratus
k__Bacteria.p__Firmicutes.c__Bacilli.o__Lactobacillales.f__Enterococcaceae.g__Enterococcus.s__Enterococcus.saccharolyticus
k__Bacteria.p__Firmicutes.c__Bacilli.o__Lactobacillales.f__Enterococcaceae.g__Enterococcus.s__Enterococcus.sp..7L76
k__Bacteria.p__Firmicutes.c__Bacilli.o__Lactobacillales.f__Lactobacillaceae.g__Lactobacillus.s__Lactobacillus.casei
k__Bacteria.p__Firmicutes.c__Bacilli.o__Lactobacillales.f__Lactobacillaceae.g__Lactobacillus.s__Lactobacillus.gasseri
k__Bacteria.p__Firmicutes.c__Bacilli.o__Lactobacillales.f__Lactobacillaceae.g__Lactobacillus.s__Lactobacillus.reuteri
k__Bacteria.p__Firmicutes.c__Bacilli.o__Lactobacillales.f__Lactobacillaceae.g__Lactobacillus.s__Lactobacillus.rhamnosus
k__Bacteria.p__Firmicutes.c__Bacilli.o__Lactobacillales.f__Lactobacillaceae.g__Lactobacillus.s__Lactobacillus.ruminis
k__Bacteria.p__Firmicutes.c__Bacilli.o__Lactobacillales.f__Streptococcaceae.g__Lactococcus.s__Lactococcus.lactis
k__Bacteria.p__Firmicutes.c__Bacilli.o__Lactobacillales.f__Streptococcaceae.g__Streptococcus.s__Streptococcus.agalactiae
k__Bacteria.p__Firmicutes.c__Bacilli.o__Lactobacillales.f__Streptococcaceae.g__Streptococcus.s__Streptococcus.lutetiensis
k__Bacteria.p__Firmicutes.c__Bacilli.o__Lactobacillales.f__Streptococcaceae.g__Streptococcus.s__Streptococcus.pasteurianus
k__Bacteria.p__Firmicutes.c__Bacilli.o__Lactobacillales.f__Streptococcaceae.g__Streptococcus.s__Streptococcus.pseudopneumoniae
k__Bacteria.p__Firmicutes.c__Bacilli.o__Lactobacillales.f__Streptococcaceae.g__Streptococcus.s__Streptococcus.sp..C150
k__Bacteria.p__Firmicutes.c__Bacilli.o__Lactobacillales.f__Streptococcaceae.g__Streptococcus.s__Streptococcus.sp..I.G2
k__Bacteria.p__Firmicutes.c__Bacilli.o__Lactobacillales.f__Streptococcaceae.g__Streptococcus.s__Streptococcus.sp..I.P16
k__Bacteria.p__Firmicutes.c__Clostridia.o__Clostridiales.f__Clostridiaceae.g__Clostridium.s__Clostridium.sp..7_3_54FAA
k__Bacteria.p__Firmicutes.c__Clostridia.o__Clostridiales.f__Clostridiaceae.g__Clostridium.s__Clostridium.sp..ASF502
k__Bacteria.p__Firmicutes.c__Clostridia.o__Clostridiales.f__Clostridiaceae.g__Clostridium.s__Clostridium.sp..ATCC.29733
k__Bacteria.p__Firmicutes.c__Clostridia.o__Clostridiales.f__Clostridiaceae.g__Clostridium.s__Clostridium.sp..ATCC.BAA.442
k__Bacteria.p__Firmicutes.c__Clostridia.o__Clostridiales.f__Clostridiaceae.g__Hungatella.s__Hungatella.hathewayi
k__Bacteria.p__Firmicutes.c__Clostridia.o__Clostridiales.f__Clostridiales_family.g__Clostridiales_genus.s__Bacteroides.pectinophilus
k__Bacteria.p__Firmicutes.c__Clostridia.o__Clostridiales.f__Clostridiales_family.g__Clostridiales_genus.s__butyrate.producing.bacterium.SM4.1
k__Bacteria.p__Firmicutes.c__Clostridia.o__Clostridiales.f__Clostridiales_family.g__Clostridiales_genus.s__butyrate.producing.bacterium.SS3.4
k__Bacteria.p__Firmicutes.c__Clostridia.o__Clostridiales.f__Clostridiales_family.g__Flavonifractor.s__Flavonifractor.plautii
k__Bacteria.p__Firmicutes.c__Clostridia.o__Clostridiales.f__Eubacteriaceae.g__Eubacterium.s__Eubacterium.eligens
k__Bacteria.p__Firmicutes.c__Clostridia.o__Clostridiales.f__Eubacteriaceae.g__Eubacterium.s__Eubacterium.limosum
k__Bacteria.p__Firmicutes.c__Clostridia.o__Clostridiales.f__Eubacteriaceae.g__Eubacterium.s__Eubacterium.ramulus
k__Bacteria.p__Firmicutes.c__Clostridia.o__Clostridiales.f__Eubacteriaceae.g__Eubacterium.s__Eubacterium.ventriosum
k__Bacteria.p__Firmicutes.c__Clostridia.o__Clostridiales.f__Lachnospiraceae.g__Anaerostipes.s__Anaerostipes.caccae
k__Bacteria.p__Firmicutes.c__Clostridia.o__Clostridiales.f__Lachnospiraceae.g__Anaerostipes.s__Anaerostipes.sp..3_2_56FAA
k__Bacteria.p__Firmicutes.c__Clostridia.o__Clostridiales.f__Lachnospiraceae.g__Blautia.s__Blautia.producta
k__Bacteria.p__Firmicutes.c__Clostridia.o__Clostridiales.f__Lachnospiraceae.g__Blautia.s__Blautia.sp..KLE.1732
k__Bacteria.p__Firmicutes.c__Clostridia.o__Clostridiales.f__Lachnospiraceae.g__Blautia.s__Ruminococcus.gnavus
k__Bacteria.p__Firmicutes.c__Clostridia.o__Clostridiales.f__Lachnospiraceae.g__Butyrivibrio.s__Butyrivibrio.crossotus
k__Bacteria.p__Firmicutes.c__Clostridia.o__Clostridiales.f__Lachnospiraceae.g__Catonella.s__Catonella.morbi
k__Bacteria.p__Firmicutes.c__Clostridia.o__Clostridiales.f__Lachnospiraceae.g__Coprococcus.s__Coprococcus.catus
k__Bacteria.p__Firmicutes.c__Clostridia.o__Clostridiales.f__Lachnospiraceae.g__Coprococcus.s__Coprococcus.eutactus
k__Bacteria.p__Firmicutes.c__Clostridia.o__Clostridiales.f__Lachnospiraceae.g__Coprococcus.s__Coprococcus.sp..ART55.1
k__Bacteria.p__Firmicutes.c__Clostridia.o__Clostridiales.f__Lachnospiraceae.g__Dorea.s__Dorea.formicigenerans
k__Bacteria.p__Firmicutes.c__Clostridia.o__Clostridiales.f__Lachnospiraceae.g__Dorea.s__Dorea.longicatena
k__Bacteria.p__Firmicutes.c__Clostridia.o__Clostridiales.f__Lachnospiraceae.g__Johnsonella.s__Johnsonella.ignava
k__Bacteria.p__Firmicutes.c__Clostridia.o__Clostridiales.f__Lachnospiraceae.g__Lachnoclostridium.s__Clostridium.asparagiforme
k__Bacteria.p__Firmicutes.c__Clostridia.o__Clostridiales.f__Lachnospiraceae.g__Lachnoclostridium.s__Clostridium.bolteae
k__Bacteria.p__Firmicutes.c__Clostridia.o__Clostridiales.f__Lachnospiraceae.g__Lachnoclostridium.s__Clostridium.citroniae
k__Bacteria.p__Firmicutes.c__Clostridia.o__Clostridiales.f__Lachnospiraceae.g__Lachnoclostridium.s__Clostridium.clostridioforme
k__Bacteria.p__Firmicutes.c__Clostridia.o__Clostridiales.f__Lachnospiraceae.g__Lachnoclostridium.s__Clostridium.saccharolyticum
k__Bacteria.p__Firmicutes.c__Clostridia.o__Clostridiales.f__Lachnospiraceae.g__Lachnoclostridium.s__Clostridium.scindens
k__Bacteria.p__Firmicutes.c__Clostridia.o__Clostridiales.f__Lachnospiraceae.g__Lachnoclostridium.s__Clostridium.symbiosum
k__Bacteria.p__Firmicutes.c__Clostridia.o__Clostridiales.f__Lachnospiraceae.g__Lachnospiraceae_genus.s__Lachnospiraceae.bacterium.1_4_56FAA
k__Bacteria.p__Firmicutes.c__Clostridia.o__Clostridiales.f__Lachnospiraceae.g__Lachnospiraceae_genus.s__Lachnospiraceae.bacterium.3.1
k__Bacteria.p__Firmicutes.c__Clostridia.o__Clostridiales.f__Lachnospiraceae.g__Lachnospiraceae_genus.s__Lachnospiraceae.bacterium.3.2
k__Bacteria.p__Firmicutes.c__Clostridia.o__Clostridiales.f__Lachnospiraceae.g__Lachnospiraceae_genus.s__Lachnospiraceae.bacterium.5_1_57FAA
k__Bacteria.p__Firmicutes.c__Clostridia.o__Clostridiales.f__Lachnospiraceae.g__Lachnospiraceae_genus.s__Lachnospiraceae.bacterium.5_1_63FAA
k__Bacteria.p__Firmicutes.c__Clostridia.o__Clostridiales.f__Lachnospiraceae.g__Lachnospiraceae_genus.s__Lachnospiraceae.bacterium.8_1_57FAA
k__Bacteria.p__Firmicutes.c__Clostridia.o__Clostridiales.f__Lachnospiraceae.g__Lachnospiraceae_genus.s__Lachnospiraceae.bacterium.COE1
k__Bacteria.p__Firmicutes.c__Clostridia.o__Clostridiales.f__Lachnospiraceae.g__Roseburia.s__Roseburia.hominis
k__Bacteria.p__Firmicutes.c__Clostridia.o__Clostridiales.f__Peptostreptococcaceae.g__Clostridioides.s__Clostridioides.difficile
k__Bacteria.p__Firmicutes.c__Clostridia.o__Clostridiales.f__Ruminococcaceae.g__Ruminiclostridium.s__Eubacterium.siraeum
k__Bacteria.p__Firmicutes.c__Clostridia.o__Clostridiales.f__Ruminococcaceae.g__Ruminococcus.s__Ruminococcus.lactaris
k__Bacteria.p__Firmicutes.c__Clostridia.o__Clostridiales.f__Ruminococcaceae.g__Ruminococcus.s__Ruminococcus.sp..SR1.5
k__Bacteria.p__Firmicutes.c__Clostridia.o__Clostridiales.f__Ruminococcaceae.g__Subdoligranulum.s__Subdoligranulum.sp..4_3_54A2FAA
k__Bacteria.p__Firmicutes.c__Erysipelotrichia.o__Erysipelotrichales.f__Erysipelotrichaceae.g__Coprobacillus.s__Coprobacillus.sp..D7
k__Bacteria.p__Firmicutes.c__Erysipelotrichia.o__Erysipelotrichales.f__Erysipelotrichaceae.g__Erysipelatoclostridium.s__Clostridium.spiroforme
k__Bacteria.p__Firmicutes.c__Erysipelotrichia.o__Erysipelotrichales.f__Erysipelotrichaceae.g__Erysipelatoclostridium.s__Erysipelatoclostridium.ramosum
k__Bacteria.p__Firmicutes.c__Erysipelotrichia.o__Erysipelotrichales.f__Erysipelotrichaceae.g__Erysipelotrichaceae_genus.s__Erysipelotrichaceae.bacterium.2_2_44A
k__Bacteria.p__Firmicutes.c__Erysipelotrichia.o__Erysipelotrichales.f__Erysipelotrichaceae.g__Erysipelotrichaceae_genus.s__Erysipelotrichaceae.bacterium.5_2_54FAA
k__Bacteria.p__Firmicutes.c__Erysipelotrichia.o__Erysipelotrichales.f__Erysipelotrichaceae.g__Faecalitalea.s__Faecalitalea.cylindroides
k__Bacteria.p__Firmicutes.c__Erysipelotrichia.o__Erysipelotrichales.f__Erysipelotrichaceae.g__Holdemanella.s__Holdemanella.biformis
k__Bacteria.p__Firmicutes.c__Erysipelotrichia.o__Erysipelotrichales.f__Erysipelotrichaceae.g__Holdemania.s__Holdemania.filiformis
k__Bacteria.p__Firmicutes.c__Erysipelotrichia.o__Erysipelotrichales.f__Erysipelotrichaceae.g__Solobacterium.s__Solobacterium.moorei
k__Bacteria.p__Firmicutes.c__Firmicutes_class.o__Firmicutes_order.f__Firmicutes_family.g__Firmicutes_genus.s__Firmicutes.bacterium.ASF500
k__Bacteria.p__Firmicutes.c__Negativicutes.o__Acidaminococcales.f__Acidaminococcaceae.g__Acidaminococcus.s__Acidaminococcus.intestini
k__Bacteria.p__Firmicutes.c__Negativicutes.o__Veillonellales.f__Veillonellaceae.g__Dialister.s__Dialister.succinatiphilus
k__Bacteria.p__Firmicutes.c__Negativicutes.o__Veillonellales.f__Veillonellaceae.g__Megasphaera.s__Megasphaera.micronuciformis
k__Bacteria.p__Firmicutes.c__Negativicutes.o__Veillonellales.f__Veillonellaceae.g__Veillonella.s__Veillonella.atypica
k__Bacteria.p__Firmicutes.c__Negativicutes.o__Veillonellales.f__Veillonellaceae.g__Veillonella.s__Veillonella.ratti
k__Bacteria.p__Proteobacteria.c__Betaproteobacteria.o__Burkholderiales.f__Burkholderiales_family.g__Burkholderiales_genus.s__Burkholderiales.bacterium.1_1_47
k__Bacteria.p__Proteobacteria.c__Betaproteobacteria.o__Burkholderiales.f__Sutterellaceae.g__Parasutterella.s__Parasutterella.excrementihominis
k__Bacteria.p__Proteobacteria.c__Betaproteobacteria.o__Burkholderiales.f__Sutterellaceae.g__Sutterella.s__Sutterella.wadsworthensis
k__Bacteria.p__Proteobacteria.c__Deltaproteobacteria.o__Desulfovibrionales.f__Desulfovibrionaceae.g__Bilophila.s__Bilophila.sp..4_1_30
k__Bacteria.p__Proteobacteria.c__Gammaproteobacteria.o__Enterobacterales.f__Enterobacteriaceae.g__Citrobacter.s__Citrobacter.sp..30_2
k__Bacteria.p__Proteobacteria.c__Gammaproteobacteria.o__Enterobacterales.f__Enterobacteriaceae.g__Enterobacter.s__Enterobacter.cloacae
k__Bacteria.p__Proteobacteria.c__Gammaproteobacteria.o__Enterobacterales.f__Enterobacteriaceae.g__Enterobacter.s__Enterobacter.lignolyticus
k__Bacteria.p__Proteobacteria.c__Gammaproteobacteria.o__Enterobacterales.f__Enterobacteriaceae.g__Enterobacter.s__Enterobacter.sp..638
k__Bacteria.p__Proteobacteria.c__Gammaproteobacteria.o__Enterobacterales.f__Enterobacteriaceae.g__Enterobacter.s__Enterobacter.sp..BIDMC.30
k__Bacteria.p__Proteobacteria.c__Gammaproteobacteria.o__Enterobacterales.f__Enterobacteriaceae.g__Enterobacter.s__Enterobacter.sp..MGH.24
k__Bacteria.p__Proteobacteria.c__Gammaproteobacteria.o__Enterobacterales.f__Enterobacteriaceae.g__Klebsiella.s__Klebsiella.oxytoca
k__Bacteria.p__Proteobacteria.c__Gammaproteobacteria.o__Enterobacterales.f__Enterobacteriaceae.g__Klebsiella.s__Klebsiella.variicola
k__Bacteria.p__Proteobacteria.c__Gammaproteobacteria.o__Enterobacterales.f__Enterobacteriaceae.g__Raoultella.s__Raoultella.ornithinolytica
k__Bacteria.p__Proteobacteria.c__Gammaproteobacteria.o__Enterobacterales.f__Morganellaceae.g__Morganella.s__Morganella.morganii
k__Bacteria.p__Proteobacteria.c__Gammaproteobacteria.o__Enterobacterales.f__Morganellaceae.g__Proteus.s__Proteus.mirabilis
k__Bacteria.p__Verrucomicrobia.c__Verrucomicrobiae.o__Verrucomicrobiales.f__Akkermansiaceae.g__Akkermansia.s__Akkermansia.muciniphila

## Sheet: LMM-N
k__Bacteria.p__Actinobacteria.c__Actinobacteria.o__Actinomycetales.f__Actinomycetaceae.g__Actinomyces.s__Actinomyces.sp..oral.taxon.172
k__Bacteria.p__Actinobacteria.c__Actinobacteria.o__Actinomycetales.f__Actinomycetaceae.g__Actinomyces.s__Actinomyces.urogenitalis
k__Bacteria.p__Actinobacteria.c__Actinobacteria.o__Bifidobacteriales.f__Bifidobacteriaceae.g__Bifidobacterium.s__Bifidobacterium.adolescentis
k__Bacteria.p__Actinobacteria.c__Actinobacteria.o__Bifidobacteriales.f__Bifidobacteriaceae.g__Bifidobacterium.s__Bifidobacterium.animalis
k__Bacteria.p__Actinobacteria.c__Actinobacteria.o__Bifidobacteriales.f__Bifidobacteriaceae.g__Bifidobacterium.s__Bifidobacterium.breve
k__Bacteria.p__Actinobacteria.c__Actinobacteria.o__Corynebacteriales.f__Corynebacteriaceae.g__Corynebacterium.s__Corynebacterium.argentoratense
k__Bacteria.p__Actinobacteria.c__Actinobacteria.o__Corynebacteriales.f__Corynebacteriaceae.g__Corynebacterium.s__Corynebacterium.pseudogenitalium
k__Bacteria.p__Actinobacteria.c__Coriobacteriia.o__Coriobacteriales.f__Coriobacteriaceae.g__Collinsella.s__Collinsella.intestinalis
k__Bacteria.p__Actinobacteria.c__Coriobacteriia.o__Coriobacteriales.f__Coriobacteriaceae.g__Collinsella.s__Collinsella.stercoris
k__Bacteria.p__Actinobacteria.c__Coriobacteriia.o__Eggerthellales.f__Eggerthellaceae.g__Adlercreutzia.s__Adlercreutzia.equolifaciens
k__Bacteria.p__Bacteroidetes.c__Bacteroidia.o__Bacteroidales.f__Bacteroidaceae.g__Bacteroides.s__Bacteroides.dorei
k__Bacteria.p__Bacteroidetes.c__Bacteroidia.o__Bacteroidales.f__Bacteroidaceae.g__Bacteroides.s__Bacteroides.eggerthii
k__Bacteria.p__Bacteroidetes.c__Bacteroidia.o__Bacteroidales.f__Bacteroidaceae.g__Bacteroides.s__Bacteroides.finegoldii
k__Bacteria.p__Bacteroidetes.c__Bacteroidia.o__Bacteroidales.f__Bacteroidaceae.g__Bacteroides.s__Bacteroides.massiliensis
k__Bacteria.p__Bacteroidetes.c__Bacteroidia.o__Bacteroidales.f__Bacteroidaceae.g__Bacteroides.s__Bacteroides.sp..4_1_36
k__Bacteria.p__Bacteroidetes.c__Bacteroidia.o__Bacteroidales.f__Bacteroidaceae.g__Bacteroides.s__Bacteroides.sp..D1
k__Bacteria.p__Bacteroidetes.c__Bacteroidia.o__Bacteroidales.f__Bacteroidaceae.g__Bacteroides.s__Bacteroides.sp..D22
k__Bacteria.p__Bacteroidetes.c__Bacteroidia.o__Bacteroidales.f__Bacteroidaceae.g__Bacteroides.s__Bacteroides.thetaiotaomicron
k__Bacteria.p__Bacteroidetes.c__Bacteroidia.o__Bacteroidales.f__Bacteroidaceae.g__Bacteroides.s__Bacteroides.uniformis
k__Bacteria.p__Bacteroidetes.c__Bacteroidia.o__Bacteroidales.f__Bacteroidaceae.g__Bacteroides.s__Bacteroides.xylanisolvens
k__Bacteria.p__Bacteroidetes.c__Bacteroidia.o__Bacteroidales.f__Odoribacteraceae.g__Odoribacter.s__Odoribacter.splanchnicus
k__Bacteria.p__Bacteroidetes.c__Bacteroidia.o__Bacteroidales.f__Porphyromonadaceae.g__Parabacteroides.s__Parabacteroides.johnsonii
k__Bacteria.p__Bacteroidetes.c__Bacteroidia.o__Bacteroidales.f__Porphyromonadaceae.g__Parabacteroides.s__Parabacteroides.merdae
k__Bacteria.p__Bacteroidetes.c__Bacteroidia.o__Bacteroidales.f__Prevotellaceae.g__Prevotella.s__Prevotella.stercorea
k__Bacteria.p__Bacteroidetes.c__Bacteroidia.o__Bacteroidales.f__Rikenellaceae.g__Alistipes.s__Alistipes.onderdonkii
k__Bacteria.p__Firmicutes.c__Bacilli.o__Lactobacillales.f__Enterococcaceae.g__Enterococcus.s__Enterococcus.casseliflavus
k__Bacteria.p__Firmicutes.c__Bacilli.o__Lactobacillales.f__Enterococcaceae.g__Enterococcus.s__Enterococcus.durans
k__Bacteria.p__Firmicutes.c__Bacilli.o__Lactobacillales.f__Lactobacillaceae.g__Lactobacillus.s__Lactobacillus.casei
k__Bacteria.p__Firmicutes.c__Bacilli.o__Lactobacillales.f__Lactobacillaceae.g__Lactobacillus.s__Lactobacillus.rhamnosus
k__Bacteria.p__Firmicutes.c__Bacilli.o__Lactobacillales.f__Streptococcaceae.g__Streptococcus.s__Streptococcus.anginosus
k__Bacteria.p__Firmicutes.c__Clostridia.o__Clostridiales.f__Clostridiaceae.g__Clostridium.s__Clostridium.sp..ATCC.29733
k__Bacteria.p__Firmicutes.c__Clostridia.o__Clostridiales.f__Clostridiaceae.g__Hungatella.s__Hungatella.hathewayi
k__Bacteria.p__Firmicutes.c__Clostridia.o__Clostridiales.f__Clostridiales.Family.XIII..Incertae.Sedis.g__Clostridiales.Family.XIII..Incertae.Sedis_genus.s__Eubacterium.brachy
k__Bacteria.p__Firmicutes.c__Clostridia.o__Clostridiales.f__Clostridiales.Family.XIII..Incertae.Sedis.g__Clostridiales.Family.XIII..Incertae.Sedis_genus.s__Eubacterium.infirmum
k__Bacteria.p__Firmicutes.c__Clostridia.o__Clostridiales.f__Clostridiales_family.g__Clostridiales_genus.s__Bacteroides.pectinophilus
k__Bacteria.p__Firmicutes.c__Clostridia.o__Clostridiales.f__Eubacteriaceae.g__Eubacterium.s__Eubacterium.plexicaudatum
k__Bacteria.p__Firmicutes.c__Clostridia.o__Clostridiales.f__Lachnospiraceae.g__Blautia.s__Ruminococcus.torques
k__Bacteria.p__Firmicutes.c__Clostridia.o__Clostridiales.f__Lachnospiraceae.g__Blautia.s__Blautia.obeum
k__Bacteria.p__Firmicutes.c__Clostridia.o__Clostridiales.f__Lachnospiraceae.g__Blautia.s__Blautia.producta
k__Bacteria.p__Firmicutes.c__Clostridia.o__Clostridiales.f__Lachnospiraceae.g__Butyrivibrio.s__Butyrivibrio.crossotus
k__Bacteria.p__Firmicutes.c__Clostridia.o__Clostridiales.f__Lachnospiraceae.g__Lachnospiraceae_genus.s__Eubacterium.rectale
k__Bacteria.p__Firmicutes.c__Clostridia.o__Clostridiales.f__Lachnospiraceae.g__Lachnospiraceae_genus.s__Lachnospiraceae.bacterium.1_1_57FAA
k__Bacteria.p__Firmicutes.c__Clostridia.o__Clostridiales.f__Lachnospiraceae.g__Lachnospiraceae_genus.s__Lachnospiraceae.bacterium.1_4_56FAA
k__Bacteria.p__Firmicutes.c__Clostridia.o__Clostridiales.f__Lachnospiraceae.g__Lachnospiraceae_genus.s__Lachnospiraceae.bacterium.5_1_57FAA
k__Bacteria.p__Firmicutes.c__Clostridia.o__Clostridiales.f__Lachnospiraceae.g__Lachnospiraceae_genus.s__Lachnospiraceae.bacterium.8_1_57FAA
k__Bacteria.p__Firmicutes.c__Clostridia.o__Clostridiales.f__Lachnospiraceae.g__Roseburia.s__Roseburia.hominis
k__Bacteria.p__Firmicutes.c__Clostridia.o__Clostridiales.f__Lachnospiraceae.g__Tyzzerella.s__Tyzzerella.nexilis
k__Bacteria.p__Firmicutes.c__Clostridia.o__Clostridiales.f__Oscillospiraceae.g__Oscillibacter.s__Oscillibacter.sp..KLE.1745
k__Bacteria.p__Firmicutes.c__Clostridia.o__Clostridiales.f__Ruminococcaceae.g__Faecalibacterium.s__Faecalibacterium.prausnitzii
k__Bacteria.p__Firmicutes.c__Clostridia.o__Clostridiales.f__Ruminococcaceae.g__Ruminococcaceae_genus.s__Ruminococcaceae.bacterium.D16
k__Bacteria.p__Firmicutes.c__Clostridia.o__Clostridiales.f__Ruminococcaceae.g__Ruminococcus.s__Ruminococcus.lactaris
k__Bacteria.p__Firmicutes.c__Erysipelotrichia.o__Erysipelotrichales.f__Erysipelotrichaceae.g__Erysipelatoclostridium.s__Clostridium.saccharogumia
k__Bacteria.p__Firmicutes.c__Erysipelotrichia.o__Erysipelotrichales.f__Erysipelotrichaceae.g__Erysipelotrichaceae_genus.s__Eubacterium.dolichum
k__Bacteria.p__Firmicutes.c__Erysipelotrichia.o__Erysipelotrichales.f__Erysipelotrichaceae.g__Faecalitalea.s__Faecalitalea.cylindroides
k__Bacteria.p__Firmicutes.c__Negativicutes.o__Veillonellales.f__Veillonellaceae.g__Veillonella.s__Veillonella.ratti
k__Bacteria.p__Proteobacteria.c__Epsilonproteobacteria.o__Campylobacterales.f__Campylobacteraceae.g__Campylobacter.s__Campylobacter.jejuni
k__Bacteria.p__Proteobacteria.c__Gammaproteobacteria.o__Enterobacterales.f__Enterobacteriaceae.g__Citrobacter.s__Citrobacter.sp..MGH.55
k__Bacteria.p__Proteobacteria.c__Gammaproteobacteria.o__Enterobacterales.f__Enterobacteriaceae.g__Enterobacter.s__Enterobacter.cloacae.complex..Hoffmann.cluster.IV.
k__Bacteria.p__Proteobacteria.c__Gammaproteobacteria.o__Enterobacterales.f__Enterobacteriaceae.g__Escherichia.s__Escherichia.fergusonii
k__Bacteria.p__Proteobacteria.c__Gammaproteobacteria.o__Enterobacterales.f__Morganellaceae.g__Morganella.s__Morganella.morganii

## Sheet: ZIBR-N
k__Bacteria.p__Actinobacteria.c__Actinobacteria.o__Bifidobacteriales.f__Bifidobacteriaceae.g__Bifidobacterium.s__Bifidobacterium.asteroides
k__Bacteria.p__Actinobacteria.c__Actinobacteria.o__Bifidobacteriales.f__Bifidobacteriaceae.g__Gardnerella.s__Gardnerella.vaginalis
k__Bacteria.p__Actinobacteria.c__Actinobacteria.o__Corynebacteriales.f__Corynebacteriaceae.g__Corynebacterium.s__Corynebacterium.pseudogenitalium
k__Bacteria.p__Actinobacteria.c__Actinobacteria.o__Corynebacteriales.f__Corynebacteriaceae.g__Corynebacterium.s__Corynebacterium.sp..KPL1818
k__Bacteria.p__Actinobacteria.c__Actinobacteria.o__Corynebacteriales.f__Corynebacteriaceae.g__Corynebacterium.s__Corynebacterium.striatum
k__Bacteria.p__Actinobacteria.c__Actinobacteria.o__Micrococcales.f__Micrococcaceae.g__Rothia.s__Rothia.dentocariosa
k__Bacteria.p__Actinobacteria.c__Coriobacteriia.o__Eggerthellales.f__Eggerthellaceae.g__Enterorhabdus.s__Enterorhabdus.caecimuris
k__Bacteria.p__Actinobacteria.c__Coriobacteriia.o__Eggerthellales.f__Eggerthellaceae.g__Gordonibacter.s__Gordonibacter.pamelaeae
k__Bacteria.p__Bacteroidetes.c__Bacteroidia.o__Bacteroidales.f__Bacteroidaceae.g__Bacteroides.s__Bacteroides.eggerthii
k__Bacteria.p__Bacteroidetes.c__Bacteroidia.o__Bacteroidales.f__Prevotellaceae.g__Prevotella.s__Prevotella.melaninogenica
k__Bacteria.p__Firmicutes.c__Bacilli.o__Lactobacillales.f__Lactobacillaceae.g__Lactobacillus.s__Lactobacillus.helveticus
k__Bacteria.p__Firmicutes.c__Bacilli.o__Lactobacillales.f__Lactobacillaceae.g__Lactobacillus.s__Lactobacillus.rhamnosus
k__Bacteria.p__Firmicutes.c__Bacilli.o__Lactobacillales.f__Streptococcaceae.g__Streptococcus.s__Streptococcus.sanguinis
k__Bacteria.p__Firmicutes.c__Clostridia.o__Clostridiales.f__Eubacteriaceae.g__Eubacterium.s__Eubacterium.plexicaudatum
k__Bacteria.p__Firmicutes.c__Clostridia.o__Clostridiales.f__Lachnospiraceae.g__Blautia.s__Blautia.obeum
k__Bacteria.p__Firmicutes.c__Clostridia.o__Clostridiales.f__Lachnospiraceae.g__Lachnoanaerobaculum.s__Lachnoanaerobaculum.sp..OBRC5.5
k__Bacteria.p__Firmicutes.c__Clostridia.o__Clostridiales.f__Lachnospiraceae.g__Lachnospiraceae_genus.s__Lachnospiraceae.bacterium.M18.1
k__Bacteria.p__Firmicutes.c__Clostridia.o__Clostridiales.f__Oscillospiraceae.g__Oscillibacter.s__Oscillibacter.sp..KLE.1745
k__Bacteria.p__Firmicutes.c__Tissierellia.o__Tissierellales.f__Peptoniphilaceae.g__Anaerococcus.s__Anaerococcus.prevotii
k__Bacteria.p__Proteobacteria.c__Betaproteobacteria.o__Neisseriales.f__Neisseriaceae.g__Neisseria.s__Neisseria.macacae
k__Bacteria.p__Proteobacteria.c__Epsilonproteobacteria.o__Campylobacterales.f__Campylobacteraceae.g__Campylobacter.s__Campylobacter.sp..10_1_50
k__Bacteria.p__Proteobacteria.c__Gammaproteobacteria.o__Enterobacterales.f__Enterobacteriaceae.g__Enterobacter.s__Enterobacter.sp..BIDMC.26
k__Bacteria.p__Proteobacteria.c__Gammaproteobacteria.o__Enterobacterales.f__Enterobacteriaceae.g__Enterobacter.s__Enterobacter.sp..MGH.22
k__Bacteria.p__Proteobacteria.c__Gammaproteobacteria.o__Enterobacterales.f__Enterobacteriaceae.g__Escherichia.s__Escherichia.sp..KTE159
k__Bacteria.p__Proteobacteria.c__Gammaproteobacteria.o__Enterobacterales.f__Enterobacteriaceae.g__Escherichia.s__Escherichia.sp..KTE52
k__Bacteria.p__Proteobacteria.c__Gammaproteobacteria.o__Enterobacterales.f__Enterobacteriaceae.g__Lelliottia.s__Lelliottia.amnigena
k__Bacteria.p__Proteobacteria.c__Gammaproteobacteria.o__Enterobacterales.f__Enterobacteriaceae.g__Shigella.s__Shigella.sonnei
k__Bacteria.p__Proteobacteria.c__Gammaproteobacteria.o__Enterobacterales.f__Morganellaceae.g__Morganella.s__Morganella.morganii
k__Bacteria.p__Proteobacteria.c__Gammaproteobacteria.o__Enterobacterales.f__Yersiniaceae.g__Serratia.s__Serratia.marcescens
